# Supplementary material for: Early expression onset of tissue-specific effector genes during the specification process in sea urchin embryos
Source: EvoDevo. 2023 Apr 26;14:7. doi: 10.1186/s13227-023-00210-2 (PMC10131483; doi:10.1186/s13227-023-00210-2)
Supplement: Supplementary file 1 — Additional file 1: Fig S1. Identification of cell clusters in the single-cell transcriptomic data. Fig S2. Distribution of averaged expression levels of the candidate cohort of tissue-specific effector genes in each cell cluster. Fig S3. Spatial expression pattern of the tissue-specific effector genes whose expression was estimated to be restricted to a single cell cluster. Fig S4. Temporal expression pattern of the tissue-specific effector genes whose expression was observed at 0 hpf in the representative cell lineages. Table S1. List of screened tissue-specific effector genes. Table S2. List of marker tissue-specific effector genes. [file 13227_2023_210_MOESM1_ESM.zip]

Archive with 5 entries (4 files):
- 13227_2023_210_MOESM1_ESM/supplement/
- 13227_2023_210_MOESM1_ESM/supplement/Supplementary_figures.pdf.pdf
- 13227_2023_210_MOESM1_ESM/supplement/Table S1.pdf
- 13227_2023_210_MOESM1_ESM/supplement/Table S2.pdf
- 13227_2023_210_MOESM1_ESM/supplement/Table S3.pdf
